# Supplementary material for: Investigating the impact of temperature on growth rate of the root rot fungus, Gymnopus fusipes
Source: Access Microbiol. 2024 Jun 25;6(6):000738.v3. doi: 10.1099/acmi.0.000738.v3 (PMC11261711; doi:10.1099/acmi.0.000738.v3)
Supplement: Uncited Supplementary Material 1. [file acmi-6-00738-s001.xlsx]

## Sheet: in
Day	Isolate	Temperature	Replicate	Measurement	Radius	Area
0	C41	4	1	A	2	12.5664
0	C41	4	1	B	1.5	7.06858
0	C41	4	1	C	2.5	19.635
0	C41	4	1	D	3	28.2743
0	C41	4	2	A	3.5	38.4845
0	C41	4	2	B	3	28.2743
0	C41	4	2	C	2.5	19.635
0	C41	4	2	D	3	28.2743
0	C41	4	3	A	4	50.2655
0	C41	4	3	B	2	12.5664
0	C41	4	3	C	2	12.5664
0	C41	4	3	D	4	50.2655
0	C41	4	4	A	3	28.2743
0	C41	4	4	B	2.5	19.635
0	C41	4	4	C	2.5	19.635
0	C41	4	4	D	3	28.2743
0	C41	4	5	A	2	12.5664
0	C41	4	5	B	3.5	38.4845
0	C41	4	5	C	3	28.2743
0	C41	4	5	D	2	12.5664
0	C49	4	1	A	2	12.5664
0	C49	4	1	B	1.5	7.06858
0	C49	4	1	C	3	28.2743
0	C49	4	1	D	3.5	38.4845
0	C49	4	2	A	2.5	19.635
0	C49	4	2	B	2	12.5664
0	C49	4	2	C	1.5	7.06858
0	C49	4	2	D	2.5	19.635
0	C49	4	3	A	3	28.2743
0	C49	4	3	B	2	12.5664
0	C49	4	3	C	1.5	7.06858
0	C49	4	3	D	2.5	19.635
0	C49	4	4	A	3	28.2743
0	C49	4	4	B	2.5	19.635
0	C49	4	4	C	2	12.5664
0	C49	4	4	D	2.5	19.635
0	C49	4	5	A	3	28.2743
0	C49	4	5	B	2	12.5664
0	C49	4	5	C	1.5	7.06858
0	C49	4	5	D	2.5	19.635
0	C52	4	1	A	2	12.5664
0	C52	4	1	B	2	12.5664
0	C52	4	1	C	2	12.5664
0	C52	4	1	D	3	28.2743
0	C52	4	2	A	3	28.2743
0	C52	4	2	B	2.5	19.635
0	C52	4	2	C	2	12.5664
0	C52	4	2	D	2.5	19.635
0	C52	4	3	A	3	28.2743
0	C52	4	3	B	1.5	7.06858
0	C52	4	3	C	2.5	19.635
0	C52	4	3	D	3	28.2743
0	C52	4	4	A	3	28.2743
0	C52	4	4	B	2	12.5664
0	C52	4	4	C	1.5	7.06858
0	C52	4	4	D	2.5	19.635
0	C52	4	5	A	2.5	19.635
0	C52	4	5	B	1.5	7.06858
0	C52	4	5	C	2	12.5664
0	C52	4	5	D	3	28.2743
0	AH1	4	1	A	2.5	19.635
0	AH1	4	1	B	1.5	7.06858
0	AH1	4	1	C	2	12.5664
0	AH1	4	1	D	2.5	19.635
0	AH1	4	2	A	3.5	38.4845
0	AH1	4	2	B	1.5	7.06858
0	AH1	4	2	C	2	12.5664
0	AH1	4	2	D	3.5	38.4845
0	AH1	4	3	A	2.5	19.635
0	AH1	4	3	B	2.5	19.635
0	AH1	4	3	C	2.5	19.635
0	AH1	4	3	D	3	28.2743
0	AH1	4	4	A	3	28.2743
0	AH1	4	4	B	2.5	19.635
0	AH1	4	4	C	2.5	19.635
0	AH1	4	4	D	3	28.2743
0	AH1	4	5	A	3	28.2743
0	AH1	4	5	B	2.5	19.635
0	AH1	4	5	C	2.5	19.635
0	AH1	4	5	D	2.5	19.635
0	GMW83	4	1	A	1.5	7.06858
0	GMW83	4	1	B	2	12.5664
0	GMW83	4	1	C	3.5	38.4845
0	GMW83	4	1	D	3.5	38.4845
0	GMW83	4	2	A	2.5	19.635
0	GMW83	4	2	B	2.5	19.635
0	GMW83	4	2	C	2.5	19.635
0	GMW83	4	2	D	2	12.5664
0	GMW83	4	3	A	3.5	38.4845
0	GMW83	4	3	B	3	28.2743
0	GMW83	4	3	C	2	12.5664
0	GMW83	4	3	D	3	28.2743
0	GMW83	4	4	A	3	28.2743
0	GMW83	4	4	B	2	12.5664
0	GMW83	4	4	C	2	12.5664
0	GMW83	4	4	D	2.5	19.635
0	GMW83	4	5	A	2.5	19.635
0	GMW83	4	5	B	2	12.5664
0	GMW83	4	5	C	2.5	19.635
0	GMW83	4	5	D	2.5	19.635
0	NIC	4	1	A	0	0
0	NIC	4	1	B	0	0
0	NIC	4	1	C	0	0
0	NIC	4	1	D	0	0
0	NIC	4	2	A	0	0
0	NIC	4	2	B	0	0
0	NIC	4	2	C	0	0
0	NIC	4	2	D	0	0
0	NIC	4	3	A	0	0
0	NIC	4	3	B	0	0
0	NIC	4	3	C	0	0
0	NIC	4	3	D	0	0
0	NIC	4	4	A	0	0
0	NIC	4	4	B	0	0
0	NIC	4	4	C	0	0
0	NIC	4	4	D	0	0
0	NIC	4	5	A	0	0
0	NIC	4	5	B	0	0
0	NIC	4	5	C	0	0
0	NIC	4	5	D	0	0
0	C41	10	1	A	3.5	38.4845
0	C41	10	1	B	2	12.5664
0	C41	10	1	C	2.5	19.635
0	C41	10	1	D	2	12.5664
0	C41	10	2	A	2.5	19.635
0	C41	10	2	B	1.5	7.06858
0	C41	10	2	C	2	12.5664
0	C41	10	2	D	2.5	19.635
0	C41	10	3	A	2.5	19.635
0	C41	10	3	B	2.5	19.635
0	C41	10	3	C	3	28.2743
0	C41	10	3	D	2.5	19.635
0	C41	10	4	A	2.5	19.635
0	C41	10	4	B	2	12.5664
0	C41	10	4	C	1.5	7.06858
0	C41	10	4	D	2.5	19.635
0	C41	10	5	A	2.5	19.635
0	C41	10	5	B	2	12.5664
0	C41	10	5	C	2.5	19.635
0	C41	10	5	D	2.5	19.635
0	C49	10	1	A	3.5	38.4845
0	C49	10	1	B	1.5	7.06858
0	C49	10	1	C	1	3.14159
0	C49	10	1	D	2.5	19.635
0	C49	10	2	A	2.5	19.635
0	C49	10	2	B	2.5	19.635
0	C49	10	2	C	1.5	7.06858
0	C49	10	2	D	2.5	19.635
0	C49	10	3	A	2.5	19.635
0	C49	10	3	B	2	12.5664
0	C49	10	3	C	2.5	19.635
0	C49	10	3	D	3	28.2743
0	C49	10	4	A	2.5	19.635
0	C49	10	4	B	2	12.5664
0	C49	10	4	C	2	12.5664
0	C49	10	4	D	2.5	19.635
0	C49	10	5	A	2.5	19.635
0	C49	10	5	B	2	12.5664
0	C49	10	5	C	2	12.5664
0	C49	10	5	D	2.5	19.635
0	C52	10	1	A	2	12.5664
0	C52	10	1	B	1.5	7.06858
0	C52	10	1	C	2.5	19.635
0	C52	10	1	D	2.5	19.635
0	C52	10	2	A	2	12.5664
0	C52	10	2	B	2.5	19.635
0	C52	10	2	C	3	28.2743
0	C52	10	2	D	1.5	7.06858
0	C52	10	3	A	2.5	19.635
0	C52	10	3	B	2.5	19.635
0	C52	10	3	C	2.5	19.635
0	C52	10	3	D	3	28.2743
0	C52	10	4	A	1.5	7.06858
0	C52	10	4	B	2.5	19.635
0	C52	10	4	C	3	28.2743
0	C52	10	4	D	2	12.5664
0	C52	10	5	A	2	12.5664
0	C52	10	5	B	1.5	7.06858
0	C52	10	5	C	1.5	7.06858
0	C52	10	5	D	2.5	19.635
0	AH1	10	1	A	2	12.5664
0	AH1	10	1	B	2.5	19.635
0	AH1	10	1	C	2.5	19.635
0	AH1	10	1	D	1.5	7.06858
0	AH1	10	2	A	3.5	38.4845
0	AH1	10	2	B	2.5	19.635
0	AH1	10	2	C	2	12.5664
0	AH1	10	2	D	2.5	19.635
0	AH1	10	3	A	2.5	19.635
0	AH1	10	3	B	1.5	7.06858
0	AH1	10	3	C	2	12.5664
0	AH1	10	3	D	2	12.5664
0	AH1	10	4	A	3	28.2743
0	AH1	10	4	B	2	12.5664
0	AH1	10	4	C	1.5	7.06858
0	AH1	10	4	D	2.5	19.635
0	AH1	10	5	A	2.5	19.635
0	AH1	10	5	B	2.5	19.635
0	AH1	10	5	C	2	12.5664
0	AH1	10	5	D	2.5	19.635
0	GMW83	10	1	A	2.5	19.635
0	GMW83	10	1	B	0.5	0.785398
0	GMW83	10	1	C	0.5	0.785398
0	GMW83	10	1	D	4	50.2655
0	GMW83	10	2	A	2	12.5664
0	GMW83	10	2	B	2.5	19.635
0	GMW83	10	2	C	1.5	7.06858
0	GMW83	10	2	D	2	12.5664
0	GMW83	10	3	A	2.5	19.635
0	GMW83	10	3	B	2.5	19.635
0	GMW83	10	3	C	2.5	19.635
0	GMW83	10	3	D	3	28.2743
0	GMW83	10	4	A	2.5	19.635
0	GMW83	10	4	B	2	12.5664
0	GMW83	10	4	C	2	12.5664
0	GMW83	10	4	D	2.5	19.635
0	GMW83	10	5	A	2.5	19.635
0	GMW83	10	5	B	2	12.5664
0	GMW83	10	5	C	2.5	19.635
0	GMW83	10	5	D	2.5	19.635
0	NIC	10	1	A	0	0
0	NIC	10	1	B	0	0
0	NIC	10	1	C	0	0
0	NIC	10	1	D	0	0
0	NIC	10	2	A	0	0
0	NIC	10	2	B	0	0
0	NIC	10	2	C	0	0
0	NIC	10	2	D	0	0
0	NIC	10	3	A	0	0
0	NIC	10	3	B	0	0
0	NIC	10	3	C	0	0
0	NIC	10	3	D	0	0
0	NIC	10	4	A	0	0
0	NIC	10	4	B	0	0
0	NIC	10	4	C	0	0
0	NIC	10	4	D	0	0
0	NIC	10	5	A	0	0
0	NIC	10	5	B	0	0
0	NIC	10	5	C	0	0
0	NIC	10	5	D	0	0
0	C41	20	1	A	3	28.2743
0	C41	20	1	B	3.5	38.4845
0	C41	20	1	C	2	12.5664
0	C41	20	1	D	2.5	19.635
0	C41	20	2	A	1.5	7.06858
0	C41	20	2	B	2	12.5664
0	C41	20	2	C	2.5	19.635
0	C41	20	2	D	2	12.5664
0	C41	20	3	A	2.5	19.635
0	C41	20	3	B	1.5	7.06858
0	C41	20	3	C	1.5	7.06858
0	C41	20	3	D	2.5	19.635
0	C41	20	4	A	1.5	7.06858
0	C41	20	4	B	2.5	19.635
0	C41	20	4	C	3	28.2743
0	C41	20	4	D	1.5	7.06858
0	C41	20	5	A	3.5	38.4845
0	C41	20	5	B	2.5	19.635
0	C41	20	5	C	2.5	19.635
0	C41	20	5	D	3	28.2743
0	C49	20	1	A	2	12.5664
0	C49	20	1	B	3.5	38.4845
0	C49	20	1	C	2	12.5664
0	C49	20	1	D	1	3.14159
0	C49	20	2	A	2	12.5664
0	C49	20	2	B	3	28.2743
0	C49	20	2	C	2.5	19.635
0	C49	20	2	D	1.5	7.06858
0	C49	20	3	A	2	12.5664
0	C49	20	3	B	3.5	38.4845
0	C49	20	3	C	2.5	19.635
0	C49	20	3	D	1.5	7.06858
0	C49	20	4	A	3	28.2743
0	C49	20	4	B	3	28.2743
0	C49	20	4	C	2	12.5664
0	C49	20	4	D	1.5	7.06858
0	C49	20	5	A	2	12.5664
0	C49	20	5	B	2.5	19.635
0	C49	20	5	C	2	12.5664
0	C49	20	5	D	2	12.5664
0	C52	20	1	A	3	28.2743
0	C52	20	1	B	2	12.5664
0	C52	20	1	C	1.5	7.06858
0	C52	20	1	D	1.5	7.06858
0	C52	20	2	A	4	50.2655
0	C52	20	2	B	2.5	19.635
0	C52	20	2	C	1	3.14159
0	C52	20	2	D	2	12.5664
0	C52	20	3	A	3.5	38.4845
0	C52	20	3	B	2.5	19.635
0	C52	20	3	C	2	12.5664
0	C52	20	3	D	3	28.2743
0	C52	20	4	A	3	28.2743
0	C52	20	4	B	2	12.5664
0	C52	20	4	C	2	12.5664
0	C52	20	4	D	3.5	38.4845
0	C52	20	5	A	2.5	19.635
0	C52	20	5	B	2	12.5664
0	C52	20	5	C	2	12.5664
0	C52	20	5	D	2.5	19.635
0	AH1	20	1	A	1.5	7.06858
0	AH1	20	1	B	2	12.5664
0	AH1	20	1	C	2.5	19.635
0	AH1	20	1	D	1.5	7.06858
0	AH1	20	2	A	3.5	38.4845
0	AH1	20	2	B	2.5	19.635
0	AH1	20	2	C	2.5	19.635
0	AH1	20	2	D	2.5	19.635
0	AH1	20	3	A	3	28.2743
0	AH1	20	3	B	1.5	7.06858
0	AH1	20	3	C	2.5	19.635
0	AH1	20	3	D	3.5	38.4845
0	AH1	20	4	A	3	28.2743
0	AH1	20	4	B	2	12.5664
0	AH1	20	4	C	2	12.5664
0	AH1	20	4	D	3	28.2743
0	AH1	20	5	A	3.5	38.4845
0	AH1	20	5	B	2.5	19.635
0	AH1	20	5	C	2	12.5664
0	AH1	20	5	D	3.5	38.4845
0	GMW83	20	1	A	2	12.5664
0	GMW83	20	1	B	1.5	7.06858
0	GMW83	20	1	C	2.5	19.635
0	GMW83	20	1	D	2.5	19.635
0	GMW83	20	2	A	4	50.2655
0	GMW83	20	2	B	1.5	7.06858
0	GMW83	20	2	C	1.5	7.06858
0	GMW83	20	2	D	3	28.2743
0	GMW83	20	3	A	2	12.5664
0	GMW83	20	3	B	1.5	7.06858
0	GMW83	20	3	C	3	28.2743
0	GMW83	20	3	D	3	28.2743
0	GMW83	20	4	A	2.5	19.635
0	GMW83	20	4	B	2.5	19.635
0	GMW83	20	4	C	2	12.5664
0	GMW83	20	4	D	2.5	19.635
0	GMW83	20	5	A	2	12.5664
0	GMW83	20	5	B	2	12.5664
0	GMW83	20	5	C	2	12.5664
0	GMW83	20	5	D	2.5	19.635
0	NIC	20	1	A	0	0
0	NIC	20	1	B	0	0
0	NIC	20	1	C	0	0
0	NIC	20	1	D	0	0
0	NIC	20	2	A	0	0
0	NIC	20	2	B	0	0
0	NIC	20	2	C	0	0
0	NIC	20	2	D	0	0
0	NIC	20	3	A	0	0
0	NIC	20	3	B	0	0
0	NIC	20	3	C	0	0
0	NIC	20	3	D	0	0
0	NIC	20	4	A	0	0
0	NIC	20	4	B	0	0
0	NIC	20	4	C	0	0
0	NIC	20	4	D	0	0
0	NIC	20	5	A	0	0
0	NIC	20	5	B	0	0
0	NIC	20	5	C	0	0
0	NIC	20	5	D	0	0
0	C41	25	1	A	3.5	38.4845
0	C41	25	1	B	2	12.5664
0	C41	25	1	C	0.5	0.785398
0	C41	25	1	D	1.5	7.06858
0	C41	25	2	A	3	28.2743
0	C41	25	2	B	2	12.5664
0	C41	25	2	C	2.5	19.635
0	C41	25	2	D	3	28.2743
0	C41	25	3	A	3	28.2743
0	C41	25	3	B	2.5	19.635
0	C41	25	3	C	1	3.14159
0	C41	25	3	D	2	12.5664
0	C41	25	4	A	3	28.2743
0	C41	25	4	B	2.5	19.635
0	C41	25	4	C	1.5	7.06858
0	C41	25	4	D	2	12.5664
0	C41	25	5	A	2.5	19.635
0	C41	25	5	B	2.5	19.635
0	C41	25	5	C	2	12.5664
0	C41	25	5	D	2	12.5664
0	C49	25	1	A	2.5	19.635
0	C49	25	1	B	2	12.5664
0	C49	25	1	C	3	28.2743
0	C49	25	1	D	3	28.2743
0	C49	25	2	A	4	50.2655
0	C49	25	2	B	2.5	19.635
0	C49	25	2	C	1.5	7.06858
0	C49	25	2	D	2.5	19.635
0	C49	25	3	A	2.5	19.635
0	C49	25	3	B	2	12.5664
0	C49	25	3	C	1.5	7.06858
0	C49	25	3	D	2	12.5664
0	C49	25	4	A	2.5	19.635
0	C49	25	4	B	2	12.5664
0	C49	25	4	C	2	12.5664
0	C49	25	4	D	3	28.2743
0	C49	25	5	A	2	12.5664
0	C49	25	5	B	1.5	7.06858
0	C49	25	5	C	2	12.5664
0	C49	25	5	D	2	12.5664
0	C52	25	1	A	2.5	19.635
0	C52	25	1	B	2.5	19.635
0	C52	25	1	C	1.5	7.06858
0	C52	25	1	D	2.5	19.635
0	C52	25	2	A	3	28.2743
0	C52	25	2	B	2.5	19.635
0	C52	25	2	C	2	12.5664
0	C52	25	2	D	2.5	19.635
0	C52	25	3	A	2.5	19.635
0	C52	25	3	B	2	12.5664
0	C52	25	3	C	2	12.5664
0	C52	25	3	D	3.5	38.4845
0	C52	25	4	A	2.5	19.635
0	C52	25	4	B	3	28.2743
0	C52	25	4	C	2.5	19.635
0	C52	25	4	D	2.5	19.635
0	C52	25	5	A	2.5	19.635
0	C52	25	5	B	2.5	19.635
0	C52	25	5	C	2.5	19.635
0	C52	25	5	D	1.5	7.06858
0	AH1	25	1	A	3	28.2743
0	AH1	25	1	B	2	12.5664
0	AH1	25	1	C	2	12.5664
0	AH1	25	1	D	3	28.2743
0	AH1	25	2	A	3	28.2743
0	AH1	25	2	B	2.5	19.635
0	AH1	25	2	C	2	12.5664
0	AH1	25	2	D	3	28.2743
0	AH1	25	3	A	3	28.2743
0	AH1	25	3	B	1.5	7.06858
0	AH1	25	3	C	1.5	7.06858
0	AH1	25	3	D	3	28.2743
0	AH1	25	4	A	2.5	19.635
0	AH1	25	4	B	2	12.5664
0	AH1	25	4	C	2	12.5664
0	AH1	25	4	D	3	28.2743
0	AH1	25	5	A	3	28.2743
0	AH1	25	5	B	2.5	19.635
0	AH1	25	5	C	1.5	7.06858
0	AH1	25	5	D	1.5	7.06858
0	GMW83	25	1	A	1.5	7.06858
0	GMW83	25	1	B	2	12.5664
0	GMW83	25	1	C	1.5	7.06858
0	GMW83	25	1	D	1.5	7.06858
0	GMW83	25	2	A	3	28.2743
0	GMW83	25	2	B	2	12.5664
0	GMW83	25	2	C	2	12.5664
0	GMW83	25	2	D	2	12.5664
0	GMW83	25	3	A	3	28.2743
0	GMW83	25	3	B	2	12.5664
0	GMW83	25	3	C	2.5	19.635
0	GMW83	25	3	D	3	28.2743
0	GMW83	25	4	A	2.5	19.635
0	GMW83	25	4	B	2.5	19.635
0	GMW83	25	4	C	2	12.5664
0	GMW83	25	4	D	2	12.5664
0	GMW83	25	5	A	2	12.5664
0	GMW83	25	5	B	2	12.5664
0	GMW83	25	5	C	2	12.5664
0	GMW83	25	5	D	2.5	19.635
0	NIC	25	1	A	0	0
0	NIC	25	1	B	0	0
0	NIC	25	1	C	0	0
0	NIC	25	1	D	0	0
0	NIC	25	2	A	0	0
0	NIC	25	2	B	0	0
0	NIC	25	2	C	0	0
0	NIC	25	2	D	0	0
0	NIC	25	3	A	0	0
0	NIC	25	3	B	0	0
0	NIC	25	3	C	0	0
0	NIC	25	3	D	0	0
0	NIC	25	4	A	0	0
0	NIC	25	4	B	0	0
0	NIC	25	4	C	0	0
0	NIC	25	4	D	0	0
0	NIC	25	5	A	0	0
0	NIC	25	5	B	0	0
0	NIC	25	5	C	0	0
0	NIC	25	5	D	0	0
0	C41	37	1	A	3	28.2743
0	C41	37	1	B	2.5	19.635
0	C41	37	1	C	2	12.5664
0	C41	37	1	D	2.5	19.635
0	C41	37	2	A	2	12.5664
0	C41	37	2	B	1.5	7.06858
0	C41	37	2	C	2	12.5664
0	C41	37	2	D	2.5	19.635
0	C41	37	3	A	2.5	19.635
0	C41	37	3	B	2	12.5664
0	C41	37	3	C	1.5	7.06858
0	C41	37	3	D	2.5	19.635
0	C41	37	4	A	3.5	38.4845
0	C41	37	4	B	1.5	7.06858
0	C41	37	4	C	1	3.14159
0	C41	37	4	D	2.5	19.635
0	C41	37	5	A	3	28.2743
0	C41	37	5	B	1.5	7.06858
0	C41	37	5	C	2	12.5664
0	C41	37	5	D	3	28.2743
0	C49	37	1	A	3	28.2743
0	C49	37	1	B	2	12.5664
0	C49	37	1	C	2	12.5664
0	C49	37	1	D	3	28.2743
0	C49	37	2	A	2.5	19.635
0	C49	37	2	B	2.5	19.635
0	C49	37	2	C	2.5	19.635
0	C49	37	2	D	3.5	38.4845
0	C49	37	3	A	3	28.2743
0	C49	37	3	B	3.5	38.4845
0	C49	37	3	C	2.5	19.635
0	C49	37	3	D	2	12.5664
0	C49	37	4	A	3	28.2743
0	C49	37	4	B	2	12.5664
0	C49	37	4	C	1.5	7.06858
0	C49	37	4	D	3	28.2743
0	C49	37	5	A	2	12.5664
0	C49	37	5	B	2	12.5664
0	C49	37	5	C	2	12.5664
0	C49	37	5	D	2	12.5664
0	C52	37	1	A	2	12.5664
0	C52	37	1	B	2	12.5664
0	C52	37	1	C	2	12.5664
0	C52	37	1	D	2	12.5664
0	C52	37	2	A	2	12.5664
0	C52	37	2	B	1.5	7.06858
0	C52	37	2	C	2	12.5664
0	C52	37	2	D	3.5	38.4845
0	C52	37	3	A	3	28.2743
0	C52	37	3	B	2	12.5664
0	C52	37	3	C	2	12.5664
0	C52	37	3	D	3	28.2743
0	C52	37	4	A	3.5	38.4845
0	C52	37	4	B	2.5	19.635
0	C52	37	4	C	1.5	7.06858
0	C52	37	4	D	2	12.5664
0	C52	37	5	A	3.5	38.4845
0	C52	37	5	B	2	12.5664
0	C52	37	5	C	1.5	7.06858
0	C52	37	5	D	2.5	19.635
0	AH1	37	1	A	2	12.5664
0	AH1	37	1	B	2.5	19.635
0	AH1	37	1	C	2	12.5664
0	AH1	37	1	D	1.5	7.06858
0	AH1	37	2	A	3	28.2743
0	AH1	37	2	B	2	12.5664
0	AH1	37	2	C	2	12.5664
0	AH1	37	2	D	3	28.2743
0	AH1	37	3	A	3	28.2743
0	AH1	37	3	B	2	12.5664
0	AH1	37	3	C	2	12.5664
0	AH1	37	3	D	2.5	19.635
0	AH1	37	4	A	2.5	19.635
0	AH1	37	4	B	2	12.5664
0	AH1	37	4	C	2.5	19.635
0	AH1	37	4	D	2.5	19.635
0	AH1	37	5	A	3	28.2743
0	AH1	37	5	B	2.5	19.635
0	AH1	37	5	C	2	12.5664
0	AH1	37	5	D	2.5	19.635
0	GMW83	37	1	A	3	28.2743
0	GMW83	37	1	B	3	28.2743
0	GMW83	37	1	C	2	12.5664
0	GMW83	37	1	D	2	12.5664
0	GMW83	37	2	A	2.5	19.635
0	GMW83	37	2	B	2.5	19.635
0	GMW83	37	2	C	2.5	19.635
0	GMW83	37	2	D	2.5	19.635
0	GMW83	37	3	A	2	12.5664
0	GMW83	37	3	B	3	28.2743
0	GMW83	37	3	C	3	28.2743
0	GMW83	37	3	D	2	12.5664
0	GMW83	37	4	A	3	28.2743
0	GMW83	37	4	B	1.5	7.06858
0	GMW83	37	4	C	1.5	7.06858
0	GMW83	37	4	D	3.5	38.4845
0	GMW83	37	5	A	3.5	38.4845
0	GMW83	37	5	B	2.5	19.635
0	GMW83	37	5	C	2	12.5664
0	GMW83	37	5	D	2.5	19.635
0	NIC	37	1	A	0	0
0	NIC	37	1	B	0	0
0	NIC	37	1	C	0	0
0	NIC	37	1	D	0	0
0	NIC	37	2	A	0	0
0	NIC	37	2	B	0	0
0	NIC	37	2	C	0	0
0	NIC	37	2	D	0	0
0	NIC	37	3	A	0	0
0	NIC	37	3	B	0	0
0	NIC	37	3	C	0	0
0	NIC	37	3	D	0	0
0	NIC	37	4	A	0	0
0	NIC	37	4	B	0	0
0	NIC	37	4	C	0	0
0	NIC	37	4	D	0	0
0	NIC	37	5	A	0	0
0	NIC	37	5	B	0	0
0	NIC	37	5	C	0	0
0	NIC	37	5	D	0	0
7	C41	4	1	A	2	12.5664
7	C41	4	1	B	1.5	7.06858
7	C41	4	1	C	2.5	19.635
7	C41	4	1	D	3	28.2743
7	C41	4	2	A	3.5	38.4845
7	C41	4	2	B	3	28.2743
7	C41	4	2	C	2.5	19.635
7	C41	4	2	D	3	28.2743
7	C41	4	3	A	4	50.2655
7	C41	4	3	B	2	12.5664
7	C41	4	3	C	2	12.5664
7	C41	4	3	D	4	50.2655
7	C41	4	4	A	4.5	63.6173
7	C41	4	4	B	3.5	38.4845
7	C41	4	4	C	2.5	19.635
7	C41	4	4	D	4	50.2655
7	C41	4	5	A	2	12.5664
7	C41	4	5	B	3.5	38.4845
7	C41	4	5	C	3	28.2743
7	C41	4	5	D	2	12.5664
7	C49	4	1	A	3.5	38.4845
7	C49	4	1	B	2.5	19.635
7	C49	4	1	C	4	50.2655
7	C49	4	1	D	5	78.5398
7	C49	4	2	A	5.5	95.0332
7	C49	4	2	B	3.5	38.4845
7	C49	4	2	C	3.5	38.4845
7	C49	4	2	D	3.5	38.4845
7	C49	4	3	A	4	50.2655
7	C49	4	3	B	4	50.2655
7	C49	4	3	C	3.5	38.4845
7	C49	4	3	D	3.5	38.4845
7	C49	4	4	A	7.5	176.715
7	C49	4	4	B	7	153.938
7	C49	4	4	C	4	50.2655
7	C49	4	4	D	4.5	63.6173
7	C49	4	5	A	4	50.2655
7	C49	4	5	B	3	28.2743
7	C49	4	5	C	3.5	38.4845
7	C49	4	5	D	5	78.5398
7	C52	4	1	A	3	28.2743
7	C52	4	1	B	2.5	19.635
7	C52	4	1	C	2.5	19.635
7	C52	4	1	D	3.5	38.4845
7	C52	4	2	A	4	50.2655
7	C52	4	2	B	3	28.2743
7	C52	4	2	C	3	28.2743
7	C52	4	2	D	2.5	19.635
7	C52	4	3	A	3.5	38.4845
7	C52	4	3	B	1.5	7.06858
7	C52	4	3	C	2.5	19.635
7	C52	4	3	D	4	50.2655
7	C52	4	4	A	4	50.2655
7	C52	4	4	B	3	28.2743
7	C52	4	4	C	2.5	19.635
7	C52	4	4	D	3	28.2743
7	C52	4	5	A	2.5	19.635
7	C52	4	5	B	1.5	7.06858
7	C52	4	5	C	2	12.5664
7	C52	4	5	D	3	28.2743
7	AH1	4	1	A	3.5	38.4845
7	AH1	4	1	B	2	12.5664
7	AH1	4	1	C	3	28.2743
7	AH1	4	1	D	4	50.2655
7	AH1	4	2	A	4.5	63.6173
7	AH1	4	2	B	3.5	38.4845
7	AH1	4	2	C	3	28.2743
7	AH1	4	2	D	4.5	63.6173
7	AH1	4	3	A	3.5	38.4845
7	AH1	4	3	B	6.5	132.732
7	AH1	4	3	C	8	201.062
7	AH1	4	3	D	5	78.5398
7	AH1	4	4	A	5	78.5398
7	AH1	4	4	B	3	28.2743
7	AH1	4	4	C	4.5	63.6173
7	AH1	4	4	D	7.5	176.715
7	AH1	4	5	A	4.5	63.6173
7	AH1	4	5	B	5.5	95.0332
7	AH1	4	5	C	5	78.5398
7	AH1	4	5	D	4.5	63.6173
7	GMW83	4	1	A	2.5	19.635
7	GMW83	4	1	B	3.5	38.4845
7	GMW83	4	1	C	5	78.5398
7	GMW83	4	1	D	4.5	63.6173
7	GMW83	4	2	A	4.5	63.6173
7	GMW83	4	2	B	3	28.2743
7	GMW83	4	2	C	3.5	38.4845
7	GMW83	4	2	D	5	78.5398
7	GMW83	4	3	A	4.5	63.6173
7	GMW83	4	3	B	3.5	38.4845
7	GMW83	4	3	C	3	28.2743
7	GMW83	4	3	D	4	50.2655
7	GMW83	4	4	A	4	50.2655
7	GMW83	4	4	B	4.5	63.6173
7	GMW83	4	4	C	4.5	63.6173
7	GMW83	4	4	D	4.5	63.6173
7	GMW83	4	5	A	4	50.2655
7	GMW83	4	5	B	3	28.2743
7	GMW83	4	5	C	3.5	38.4845
7	GMW83	4	5	D	4.5	63.6173
7	NIC	4	1	A	0	0
7	NIC	4	1	B	0	0
7	NIC	4	1	C	0	0
7	NIC	4	1	D	0	0
7	NIC	4	2	A	0	0
7	NIC	4	2	B	0	0
7	NIC	4	2	C	0	0
7	NIC	4	2	D	0	0
7	NIC	4	3	A	0	0
7	NIC	4	3	B	0	0
7	NIC	4	3	C	0	0
7	NIC	4	3	D	0	0
7	NIC	4	4	A	0	0
7	NIC	4	4	B	0	0
7	NIC	4	4	C	0	0
7	NIC	4	4	D	0	0
7	NIC	4	5	A	0	0
7	NIC	4	5	B	0	0
7	NIC	4	5	C	0	0
7	NIC	4	5	D	0	0
7	C41	10	1	A	3.5	38.4845
7	C41	10	1	B	2	12.5664
7	C41	10	1	C	2.5	19.635
7	C41	10	1	D	2	12.5664
7	C41	10	2	A	3.5	38.4845
7	C41	10	2	B	3.5	38.4845
7	C41	10	2	C	3	28.2743
7	C41	10	2	D	3.5	38.4845
7	C41	10	3	A	2.5	19.635
7	C41	10	3	B	2.5	19.635
7	C41	10	3	C	3	28.2743
7	C41	10	3	D	2.5	19.635
7	C41	10	4	A	3.5	38.4845
7	C41	10	4	B	3	28.2743
7	C41	10	4	C	2	12.5664
7	C41	10	4	D	2.5	19.635
7	C41	10	5	A	4	50.2655
7	C41	10	5	B	3	28.2743
7	C41	10	5	C	4.5	63.6173
7	C41	10	5	D	3.5	38.4845
7	C49	10	1	A	6	113.097
7	C49	10	1	B	4.5	63.6173
7	C49	10	1	C	2	12.5664
7	C49	10	1	D	3	28.2743
7	C49	10	2	A	4.5	63.6173
7	C49	10	2	B	3.5	38.4845
7	C49	10	2	C	4	50.2655
7	C49	10	2	D	6.5	132.732
7	C49	10	3	A	4	50.2655
7	C49	10	3	B	4	50.2655
7	C49	10	3	C	3	28.2743
7	C49	10	3	D	3	28.2743
7	C49	10	4	A	4.5	63.6173
7	C49	10	4	B	7	153.938
7	C49	10	4	C	4.5	63.6173
7	C49	10	4	D	7	153.938
7	C49	10	5	A	3.5	38.4845
7	C49	10	5	B	3	28.2743
7	C49	10	5	C	3.5	38.4845
7	C49	10	5	D	5	78.5398
7	C52	10	1	A	3	28.2743
7	C52	10	1	B	2	12.5664
7	C52	10	1	C	3	28.2743
7	C52	10	1	D	3	28.2743
7	C52	10	2	A	2.5	19.635
7	C52	10	2	B	3	28.2743
7	C52	10	2	C	7	153.938
7	C52	10	2	D	2	12.5664
7	C52	10	3	A	3	28.2743
7	C52	10	3	B	2.5	19.635
7	C52	10	3	C	3	28.2743
7	C52	10	3	D	4	50.2655
7	C52	10	4	A	3	28.2743
7	C52	10	4	B	3	28.2743
7	C52	10	4	C	4	50.2655
7	C52	10	4	D	2.5	19.635
7	C52	10	5	A	2	12.5664
7	C52	10	5	B	2.5	19.635
7	C52	10	5	C	3	28.2743
7	C52	10	5	D	5	78.5398
7	AH1	10	1	A	3	28.2743
7	AH1	10	1	B	4	50.2655
7	AH1	10	1	C	3.5	38.4845
7	AH1	10	1	D	2.5	19.635
7	AH1	10	2	A	3.5	38.4845
7	AH1	10	2	B	3	28.2743
7	AH1	10	2	C	3.5	38.4845
7	AH1	10	2	D	2.5	19.635
7	AH1	10	3	A	1.5	7.06858
7	AH1	10	3	B	1.5	7.06858
7	AH1	10	3	C	2	12.5664
7	AH1	10	3	D	2	12.5664
7	AH1	10	4	A	4	50.2655
7	AH1	10	4	B	3	28.2743
7	AH1	10	4	C	3.5	38.4845
7	AH1	10	4	D	4	50.2655
7	AH1	10	5	A	4.5	63.6173
7	AH1	10	5	B	4.5	63.6173
7	AH1	10	5	C	4	50.2655
7	AH1	10	5	D	5	78.5398
7	GMW83	10	1	A	3	28.2743
7	GMW83	10	1	B	1	3.14159
7	GMW83	10	1	C	1	3.14159
7	GMW83	10	1	D	5	78.5398
7	GMW83	10	2	A	4.5	63.6173
7	GMW83	10	2	B	3.5	38.4845
7	GMW83	10	2	C	3	28.2743
7	GMW83	10	2	D	3	28.2743
7	GMW83	10	3	A	4	50.2655
7	GMW83	10	3	B	6	113.097
7	GMW83	10	3	C	5.5	95.0332
7	GMW83	10	3	D	4	50.2655
7	GMW83	10	4	A	3.5	38.4845
7	GMW83	10	4	B	3.5	38.4845
7	GMW83	10	4	C	3.5	38.4845
7	GMW83	10	4	D	4	50.2655
7	GMW83	10	5	A	5	78.5398
7	GMW83	10	5	B	4	50.2655
7	GMW83	10	5	C	3.5	38.4845
7	GMW83	10	5	D	3.5	38.4845
7	NIC	10	1	A	0	0
7	NIC	10	1	B	0	0
7	NIC	10	1	C	0	0
7	NIC	10	1	D	0	0
7	NIC	10	2	A	0	0
7	NIC	10	2	B	0	0
7	NIC	10	2	C	0	0
7	NIC	10	2	D	0	0
7	NIC	10	3	A	0	0
7	NIC	10	3	B	0	0
7	NIC	10	3	C	0	0
7	NIC	10	3	D	0	0
7	NIC	10	4	A	0	0
7	NIC	10	4	B	0	0
7	NIC	10	4	C	0	0
7	NIC	10	4	D	0	0
7	NIC	10	5	A	0	0
7	NIC	10	5	B	0	0
7	NIC	10	5	C	0	0
7	NIC	10	5	D	0	0
7	C41	20	1	A	5	78.5398
7	C41	20	1	B	4	50.2655
7	C41	20	1	C	2.5	19.635
7	C41	20	1	D	3	28.2743
7	C41	20	2	A	2.5	19.635
7	C41	20	2	B	3	28.2743
7	C41	20	2	C	3.5	38.4845
7	C41	20	2	D	3.5	38.4845
7	C41	20	3	A	3.5	38.4845
7	C41	20	3	B	2	12.5664
7	C41	20	3	C	2	12.5664
7	C41	20	3	D	4	50.2655
7	C41	20	4	A	3	28.2743
7	C41	20	4	B	3.5	38.4845
7	C41	20	4	C	4	50.2655
7	C41	20	4	D	2.5	19.635
7	C41	20	5	A	5	78.5398
7	C41	20	5	B	3	28.2743
7	C41	20	5	C	2.5	19.635
7	C41	20	5	D	3.5	38.4845
7	C49	20	1	A	3.5	38.4845
7	C49	20	1	B	5.5	95.0332
7	C49	20	1	C	4	50.2655
7	C49	20	1	D	1.5	7.06858
7	C49	20	2	A	3	28.2743
7	C49	20	2	B	4	50.2655
7	C49	20	2	C	3	28.2743
7	C49	20	2	D	2	12.5664
7	C49	20	3	A	3	28.2743
7	C49	20	3	B	4	50.2655
7	C49	20	3	C	3.5	38.4845
7	C49	20	3	D	2.5	19.635
7	C49	20	4	A	5	78.5398
7	C49	20	4	B	6	113.097
7	C49	20	4	C	3	28.2743
7	C49	20	4	D	2.5	19.635
7	C49	20	5	A	2.5	19.635
7	C49	20	5	B	5	78.5398
7	C49	20	5	C	5.5	95.0332
7	C49	20	5	D	2.5	19.635
7	C52	20	1	A	3.5	38.4845
7	C52	20	1	B	2.5	19.635
7	C52	20	1	C	2	12.5664
7	C52	20	1	D	2.5	19.635
7	C52	20	2	A	4	50.2655
7	C52	20	2	B	2.5	19.635
7	C52	20	2	C	1	3.14159
7	C52	20	2	D	2	12.5664
7	C52	20	3	A	4	50.2655
7	C52	20	3	B	2.5	19.635
7	C52	20	3	C	2	12.5664
7	C52	20	3	D	4	50.2655
7	C52	20	4	A	6	113.097
7	C52	20	4	B	3.5	38.4845
7	C52	20	4	C	3	28.2743
7	C52	20	4	D	4	50.2655
7	C52	20	5	A	5	78.5398
7	C52	20	5	B	3.5	38.4845
7	C52	20	5	C	3.5	38.4845
7	C52	20	5	D	3.5	38.4845
7	AH1	20	1	A	2	12.5664
7	AH1	20	1	B	3	28.2743
7	AH1	20	1	C	2.5	19.635
7	AH1	20	1	D	3.5	38.4845
7	AH1	20	2	A	4.5	63.6173
7	AH1	20	2	B	5	78.5398
7	AH1	20	2	C	4.5	63.6173
7	AH1	20	2	D	4	50.2655
7	AH1	20	3	A	3	28.2743
7	AH1	20	3	B	1.5	7.06858
7	AH1	20	3	C	2.5	19.635
7	AH1	20	3	D	3.5	38.4845
7	AH1	20	4	A	4	50.2655
7	AH1	20	4	B	2.5	19.635
7	AH1	20	4	C	2.5	19.635
7	AH1	20	4	D	4.5	63.6173
7	AH1	20	5	A	3.5	38.4845
7	AH1	20	5	B	2.5	19.635
7	AH1	20	5	C	2	12.5664
7	AH1	20	5	D	3.5	38.4845
7	GMW83	20	1	A	4.5	63.6173
7	GMW83	20	1	B	4	50.2655
7	GMW83	20	1	C	3.5	38.4845
7	GMW83	20	1	D	3.5	38.4845
7	GMW83	20	2	A	3	28.2743
7	GMW83	20	2	B	4.5	63.6173
7	GMW83	20	2	C	4.5	63.6173
7	GMW83	20	2	D	4.5	63.6173
7	GMW83	20	3	A	3.5	38.4845
7	GMW83	20	3	B	2.5	19.635
7	GMW83	20	3	C	4.5	63.6173
7	GMW83	20	3	D	5	78.5398
7	GMW83	20	4	A	3	28.2743
7	GMW83	20	4	B	2.5	19.635
7	GMW83	20	4	C	4.5	63.6173
7	GMW83	20	4	D	4	50.2655
7	GMW83	20	5	A	5.5	95.0332
7	GMW83	20	5	B	3	28.2743
7	GMW83	20	5	C	3	28.2743
7	GMW83	20	5	D	5	78.5398
7	NIC	20	1	A	0	0
7	NIC	20	1	B	0	0
7	NIC	20	1	C	0	0
7	NIC	20	1	D	0	0
7	NIC	20	2	A	0	0
7	NIC	20	2	B	0	0
7	NIC	20	2	C	0	0
7	NIC	20	2	D	0	0
7	NIC	20	3	A	0	0
7	NIC	20	3	B	0	0
7	NIC	20	3	C	0	0
7	NIC	20	3	D	0	0
7	NIC	20	4	A	0	0
7	NIC	20	4	B	0	0
7	NIC	20	4	C	0	0
7	NIC	20	4	D	0	0
7	NIC	20	5	A	0	0
7	NIC	20	5	B	0	0
7	NIC	20	5	C	0	0
7	NIC	20	5	D	0	0
7	C41	25	1	A	4.5	63.6173
7	C41	25	1	B	4	50.2655
7	C41	25	1	C	1.5	7.06858
7	C41	25	1	D	2	12.5664
7	C41	25	2	A	4	50.2655
7	C41	25	2	B	3	28.2743
7	C41	25	2	C	3	28.2743
7	C41	25	2	D	3.5	38.4845
7	C41	25	3	A	4	50.2655
7	C41	25	3	B	3	28.2743
7	C41	25	3	C	2	12.5664
7	C41	25	3	D	3.5	38.4845
7	C41	25	4	A	4	50.2655
7	C41	25	4	B	4	50.2655
7	C41	25	4	C	2.5	19.635
7	C41	25	4	D	2.5	19.635
7	C41	25	5	A	3.5	38.4845
7	C41	25	5	B	4	50.2655
7	C41	25	5	C	2.5	19.635
7	C41	25	5	D	3.5	38.4845
7	C49	25	1	A	3	28.2743
7	C49	25	1	B	3	28.2743
7	C49	25	1	C	3.5	38.4845
7	C49	25	1	D	4	50.2655
7	C49	25	2	A	5.5	95.0332
7	C49	25	2	B	3	28.2743
7	C49	25	2	C	3	28.2743
7	C49	25	2	D	6.5	132.732
7	C49	25	3	A	5	78.5398
7	C49	25	3	B	3.5	38.4845
7	C49	25	3	C	2.5	19.635
7	C49	25	3	D	4.5	63.6173
7	C49	25	4	A	5.5	95.0332
7	C49	25	4	B	2.5	19.635
7	C49	25	4	C	3.5	38.4845
7	C49	25	4	D	7.5	176.715
7	C49	25	5	A	4	50.2655
7	C49	25	5	B	5	78.5398
7	C49	25	5	C	6.5	132.732
7	C49	25	5	D	4	50.2655
7	C52	25	1	A	2.5	19.635
7	C52	25	1	B	2.5	19.635
7	C52	25	1	C	1.5	7.06858
7	C52	25	1	D	2.5	19.635
7	C52	25	2	A	3	28.2743
7	C52	25	2	B	2.5	19.635
7	C52	25	2	C	2	12.5664
7	C52	25	2	D	2.5	19.635
7	C52	25	3	A	3	28.2743
7	C52	25	3	B	2.5	19.635
7	C52	25	3	C	3	28.2743
7	C52	25	3	D	4	50.2655
7	C52	25	4	A	2.5	19.635
7	C52	25	4	B	3	28.2743
7	C52	25	4	C	2.5	19.635
7	C52	25	4	D	2.5	19.635
7	C52	25	5	A	2.5	19.635
7	C52	25	5	B	2.5	19.635
7	C52	25	5	C	2.5	19.635
7	C52	25	5	D	1.5	7.06858
7	AH1	25	1	A	4	50.2655
7	AH1	25	1	B	4	50.2655
7	AH1	25	1	C	5	78.5398
7	AH1	25	1	D	4	50.2655
7	AH1	25	2	A	3	28.2743
7	AH1	25	2	B	2.5	19.635
7	AH1	25	2	C	2	12.5664
7	AH1	25	2	D	3	28.2743
7	AH1	25	3	A	3	28.2743
7	AH1	25	3	B	1.5	7.06858
7	AH1	25	3	C	1.5	7.06858
7	AH1	25	3	D	3	28.2743
7	AH1	25	4	A	2.5	19.635
7	AH1	25	4	B	2	12.5664
7	AH1	25	4	C	2	12.5664
7	AH1	25	4	D	3	28.2743
7	AH1	25	5	A	4	50.2655
7	AH1	25	5	B	4.5	63.6173
7	AH1	25	5	C	3.5	38.4845
7	AH1	25	5	D	3.5	38.4845
7	GMW83	25	1	A	2.5	19.635
7	GMW83	25	1	B	4.5	63.6173
7	GMW83	25	1	C	4	50.2655
7	GMW83	25	1	D	2.5	19.635
7	GMW83	25	2	A	5	78.5398
7	GMW83	25	2	B	2.5	19.635
7	GMW83	25	2	C	2.5	19.635
7	GMW83	25	2	D	5	78.5398
7	GMW83	25	3	A	4	50.2655
7	GMW83	25	3	B	3	28.2743
7	GMW83	25	3	C	4.5	63.6173
7	GMW83	25	3	D	5	78.5398
7	GMW83	25	4	A	3.5	38.4845
7	GMW83	25	4	B	3.5	38.4845
7	GMW83	25	4	C	3.5	38.4845
7	GMW83	25	4	D	3.5	38.4845
7	GMW83	25	5	A	3.5	38.4845
7	GMW83	25	5	B	3	28.2743
7	GMW83	25	5	C	4	50.2655
7	GMW83	25	5	D	4.5	63.6173
7	NIC	25	1	A	0	0
7	NIC	25	1	B	0	0
7	NIC	25	1	C	0	0
7	NIC	25	1	D	0	0
7	NIC	25	2	A	0	0
7	NIC	25	2	B	0	0
7	NIC	25	2	C	0	0
7	NIC	25	2	D	0	0
7	NIC	25	3	A	0	0
7	NIC	25	3	B	0	0
7	NIC	25	3	C	0	0
7	NIC	25	3	D	0	0
7	NIC	25	4	A	0	0
7	NIC	25	4	B	0	0
7	NIC	25	4	C	0	0
7	NIC	25	4	D	0	0
7	NIC	25	5	A	0	0
7	NIC	25	5	B	0	0
7	NIC	25	5	C	0	0
7	NIC	25	5	D	0	0
7	C41	37	1	A	4	50.2655
7	C41	37	1	B	4	50.2655
7	C41	37	1	C	3	28.2743
7	C41	37	1	D	3.5	38.4845
7	C41	37	2	A	3	28.2743
7	C41	37	2	B	3	28.2743
7	C41	37	2	C	3.5	38.4845
7	C41	37	2	D	3.5	38.4845
7	C41	37	3	A	3.5	38.4845
7	C41	37	3	B	3.5	38.4845
7	C41	37	3	C	3.5	38.4845
7	C41	37	3	D	4.5	63.6173
7	C41	37	4	A	4	50.2655
7	C41	37	4	B	2	12.5664
7	C41	37	4	C	1.5	7.06858
7	C41	37	4	D	2.5	19.635
7	C41	37	5	A	3	28.2743
7	C41	37	5	B	2.5	19.635
7	C41	37	5	C	3.5	38.4845
7	C41	37	5	D	3.5	38.4845
7	C49	37	1	A	4	50.2655
7	C49	37	1	B	3.5	38.4845
7	C49	37	1	C	4	50.2655
7	C49	37	1	D	6.5	132.732
7	C49	37	2	A	7	153.938
7	C49	37	2	B	3.5	38.4845
7	C49	37	2	C	5	78.5398
7	C49	37	2	D	8.5	226.98
7	C49	37	3	A	7.5	176.715
7	C49	37	3	B	7	153.938
7	C49	37	3	C	3.5	38.4845
7	C49	37	3	D	3.5	38.4845
7	C49	37	4	A	4	50.2655
7	C49	37	4	B	3.5	38.4845
7	C49	37	4	C	5	78.5398
7	C49	37	4	D	8.5	226.98
7	C49	37	5	A	3	28.2743
7	C49	37	5	B	4.5	63.6173
7	C49	37	5	C	4.5	63.6173
7	C49	37	5	D	3	28.2743
7	C52	37	1	A	3	28.2743
7	C52	37	1	B	4	50.2655
7	C52	37	1	C	2.5	19.635
7	C52	37	1	D	3.5	38.4845
7	C52	37	2	A	4	50.2655
7	C52	37	2	B	2.5	19.635
7	C52	37	2	C	2.5	19.635
7	C52	37	2	D	4	50.2655
7	C52	37	3	A	3	28.2743
7	C52	37	3	B	2	12.5664
7	C52	37	3	C	2	12.5664
7	C52	37	3	D	3	28.2743
7	C52	37	4	A	5	78.5398
7	C52	37	4	B	3.5	38.4845
7	C52	37	4	C	4	50.2655
7	C52	37	4	D	3.5	38.4845
7	C52	37	5	A	4.5	63.6173
7	C52	37	5	B	2	12.5664
7	C52	37	5	C	2	12.5664
7	C52	37	5	D	4	50.2655
7	AH1	37	1	A	3	28.2743
7	AH1	37	1	B	4.5	63.6173
7	AH1	37	1	C	4.5	63.6173
7	AH1	37	1	D	3.5	38.4845
7	AH1	37	2	A	4.5	63.6173
7	AH1	37	2	B	3	28.2743
7	AH1	37	2	C	3.5	38.4845
7	AH1	37	2	D	4	50.2655
7	AH1	37	3	A	4	50.2655
7	AH1	37	3	B	3	28.2743
7	AH1	37	3	C	4	50.2655
7	AH1	37	3	D	6.5	132.732
7	AH1	37	4	A	5.5	95.0332
7	AH1	37	4	B	5	78.5398
7	AH1	37	4	C	8.5	226.98
7	AH1	37	4	D	10	314.159
7	AH1	37	5	A	5.5	95.0332
7	AH1	37	5	B	3	28.2743
7	AH1	37	5	C	3	28.2743
7	AH1	37	5	D	4.5	63.6173
7	GMW83	37	1	A		0
7	GMW83	37	1	B		0
7	GMW83	37	1	C		0
7	GMW83	37	1	D		0
7	GMW83	37	2	A	6.5	132.732
7	GMW83	37	2	B	4	50.2655
7	GMW83	37	2	C	3.5	38.4845
7	GMW83	37	2	D	5	78.5398
7	GMW83	37	3	A		0
7	GMW83	37	3	B		0
7	GMW83	37	3	C		0
7	GMW83	37	3	D		0
7	GMW83	37	4	A	5	78.5398
7	GMW83	37	4	B	3	28.2743
7	GMW83	37	4	C	5.5	95.0332
7	GMW83	37	4	D	5.5	95.0332
7	GMW83	37	5	A	4.5	63.6173
7	GMW83	37	5	B	4	50.2655
7	GMW83	37	5	C	7.5	176.715
7	GMW83	37	5	D	7	153.938
7	NIC	37	1	A	0	0
7	NIC	37	1	B	0	0
7	NIC	37	1	C	0	0
7	NIC	37	1	D	0	0
7	NIC	37	2	A	0	0
7	NIC	37	2	B	0	0
7	NIC	37	2	C	0	0
7	NIC	37	2	D	0	0
7	NIC	37	3	A	0	0
7	NIC	37	3	B	0	0
7	NIC	37	3	C	0	0
7	NIC	37	3	D	0	0
7	NIC	37	4	A	0	0
7	NIC	37	4	B	0	0
7	NIC	37	4	C	0	0
7	NIC	37	4	D	0	0
7	NIC	37	5	A	0	0
7	NIC	37	5	B	0	0
7	NIC	37	5	C	0	0
7	NIC	37	5	D	0	0
14	C41	4	1	A	4.5	63.6173
14	C41	4	1	B	2.5	19.635
14	C41	4	1	C	3	28.2743
14	C41	4	1	D	4.5	63.6173
14	C41	4	2	A	3.5	38.4845
14	C41	4	2	B	3	28.2743
14	C41	4	2	C	2.5	19.635
14	C41	4	2	D	3	28.2743
14	C41	4	3	A	12	452.389
14	C41	4	3	B	11	380.133
14	C41	4	3	C	7.5	176.715
14	C41	4	3	D	10.5	346.361
14	C41	4	4	A	4.5	63.6173
14	C41	4	4	B	3.5	38.4845
14	C41	4	4	C	2.5	19.635
14	C41	4	4	D	4	50.2655
14	C41	4	5	A	2	12.5664
14	C41	4	5	B	3.5	38.4845
14	C41	4	5	C	3	28.2743
14	C41	4	5	D	2	12.5664
14	C49	4	1	A	4.5	63.6173
14	C49	4	1	B	3	28.2743
14	C49	4	1	C	5	78.5398
14	C49	4	1	D	7	153.938
14	C49	4	2	A	7	153.938
14	C49	4	2	B	4.5	63.6173
14	C49	4	2	C	4.5	63.6173
14	C49	4	2	D	4.5	63.6173
14	C49	4	3	A	5	78.5398
14	C49	4	3	B	5	78.5398
14	C49	4	3	C	5.5	95.0332
14	C49	4	3	D	5	78.5398
14	C49	4	4	A	9	254.469
14	C49	4	4	B	8.5	226.98
14	C49	4	4	C	5.5	95.0332
14	C49	4	4	D	6	113.097
14	C49	4	5	A	5	78.5398
14	C49	4	5	B	3	28.2743
14	C49	4	5	C	4	50.2655
14	C49	4	5	D	6	113.097
14	C52	4	1	A	3	28.2743
14	C52	4	1	B	2.5	19.635
14	C52	4	1	C	2.5	19.635
14	C52	4	1	D	3.5	38.4845
14	C52	4	2	A	4	50.2655
14	C52	4	2	B	3	28.2743
14	C52	4	2	C	3	28.2743
14	C52	4	2	D	2.5	19.635
14	C52	4	3	A	4	50.2655
14	C52	4	3	B	1.5	7.06858
14	C52	4	3	C	2.5	19.635
14	C52	4	3	D	5	78.5398
14	C52	4	4	A	4	50.2655
14	C52	4	4	B	3	28.2743
14	C52	4	4	C	2.5	19.635
14	C52	4	4	D	3	28.2743
14	C52	4	5	A	2.5	19.635
14	C52	4	5	B	1.5	7.06858
14	C52	4	5	C	2	12.5664
14	C52	4	5	D	3	28.2743
14	AH1	4	1	A	4.5	63.6173
14	AH1	4	1	B	2	12.5664
14	AH1	4	1	C	3.5	38.4845
14	AH1	4	1	D	5	78.5398
14	AH1	4	2	A	4.5	63.6173
14	AH1	4	2	B	3.5	38.4845
14	AH1	4	2	C	3	28.2743
14	AH1	4	2	D	4.5	63.6173
14	AH1	4	3	A	4.5	63.6173
14	AH1	4	3	B	7.5	176.715
14	AH1	4	3	C	10.5	346.361
14	AH1	4	3	D	6.5	132.732
14	AH1	4	4	A	6	113.097
14	AH1	4	4	B	3	28.2743
14	AH1	4	4	C	5	78.5398
14	AH1	4	4	D	8.5	226.98
14	AH1	4	5	A	5	78.5398
14	AH1	4	5	B	7	153.938
14	AH1	4	5	C	7	153.938
14	AH1	4	5	D	5	78.5398
14	GMW83	4	1	A	2.5	19.635
14	GMW83	4	1	B	4.5	63.6173
14	GMW83	4	1	C	6	113.097
14	GMW83	4	1	D	5	78.5398
14	GMW83	4	2	A	6	113.097
14	GMW83	4	2	B	3	28.2743
14	GMW83	4	2	C	5	78.5398
14	GMW83	4	2	D	6.5	132.732
14	GMW83	4	3	A	5	78.5398
14	GMW83	4	3	B	4.5	63.6173
14	GMW83	4	3	C	4	50.2655
14	GMW83	4	3	D	5	78.5398
14	GMW83	4	4	A	5.5	95.0332
14	GMW83	4	4	B	5	78.5398
14	GMW83	4	4	C	6	113.097
14	GMW83	4	4	D	6	113.097
14	GMW83	4	5	A	5	78.5398
14	GMW83	4	5	B	4	50.2655
14	GMW83	4	5	C	5.5	95.0332
14	GMW83	4	5	D	6	113.097
14	NIC	4	1	A	0	0
14	NIC	4	1	B	0	0
14	NIC	4	1	C	0	0
14	NIC	4	1	D	0	0
14	NIC	4	2	A	0	0
14	NIC	4	2	B	0	0
14	NIC	4	2	C	0	0
14	NIC	4	2	D	0	0
14	NIC	4	3	A	0	0
14	NIC	4	3	B	0	0
14	NIC	4	3	C	0	0
14	NIC	4	3	D	0	0
14	NIC	4	4	A	0	0
14	NIC	4	4	B	0	0
14	NIC	4	4	C	0	0
14	NIC	4	4	D	0	0
14	NIC	4	5	A	0	0
14	NIC	4	5	B	0	0
14	NIC	4	5	C	0	0
14	NIC	4	5	D	0	0
14	C41	10	1	A	3.5	38.4845
14	C41	10	1	B	2	12.5664
14	C41	10	1	C	2.5	19.635
14	C41	10	1	D	2	12.5664
14	C41	10	2	A	4.5	63.6173
14	C41	10	2	B	5	78.5398
14	C41	10	2	C	4.5	63.6173
14	C41	10	2	D	5	78.5398
14	C41	10	3	A	3.5	38.4845
14	C41	10	3	B	4	50.2655
14	C41	10	3	C	4.5	63.6173
14	C41	10	3	D	4	50.2655
14	C41	10	4	A	4.5	63.6173
14	C41	10	4	B	3.5	38.4845
14	C41	10	4	C	2.5	19.635
14	C41	10	4	D	2.5	19.635
14	C41	10	5	A	4	50.2655
14	C41	10	5	B	3.5	38.4845
14	C41	10	5	C	6.5	132.732
14	C41	10	5	D	4	50.2655
14	C49	10	1	A	8	201.062
14	C49	10	1	B	6.5	132.732
14	C49	10	1	C	3	28.2743
14	C49	10	1	D	4	50.2655
14	C49	10	2	A	6.5	132.732
14	C49	10	2	B	5	78.5398
14	C49	10	2	C	5.5	95.0332
14	C49	10	2	D	9.5	283.529
14	C49	10	3	A	6	113.097
14	C49	10	3	B	7.5	176.715
14	C49	10	3	C	5.5	95.0332
14	C49	10	3	D	5	78.5398
14	C49	10	4	A	6.5	132.732
14	C49	10	4	B	5	78.5398
14	C49	10	4	C	6.5	132.732
14	C49	10	4	D	9	254.469
14	C49	10	5	A	5	78.5398
14	C49	10	5	B	4.5	63.6173
14	C49	10	5	C	6	113.097
14	C49	10	5	D	7	153.938
14	C52	10	1	A	3	28.2743
14	C52	10	1	B	2.5	19.635
14	C52	10	1	C	3	28.2743
14	C52	10	1	D	3	28.2743
14	C52	10	2	A	2.5	19.635
14	C52	10	2	B	4	50.2655
14	C52	10	2	C	8.5	226.98
14	C52	10	2	D	3	28.2743
14	C52	10	3	A	3	28.2743
14	C52	10	3	B	2.5	19.635
14	C52	10	3	C	3	28.2743
14	C52	10	3	D	4	50.2655
14	C52	10	4	A	3	28.2743
14	C52	10	4	B	3	28.2743
14	C52	10	4	C	4	50.2655
14	C52	10	4	D	2.5	19.635
14	C52	10	5	A	2.5	19.635
14	C52	10	5	B	2.5	19.635
14	C52	10	5	C	4	50.2655
14	C52	10	5	D	6	113.097
14	AH1	10	1	A	3.5	38.4845
14	AH1	10	1	B	5	78.5398
14	AH1	10	1	C	4.5	63.6173
14	AH1	10	1	D	3.5	38.4845
14	AH1	10	2	A	4	50.2655
14	AH1	10	2	B	3	28.2743
14	AH1	10	2	C	5.5	95.0332
14	AH1	10	2	D	2.5	19.635
14	AH1	10	3	A	4.5	63.6173
14	AH1	10	3	B	4	50.2655
14	AH1	10	3	C	4.5	63.6173
14	AH1	10	3	D	2	12.5664
14	AH1	10	4	A	4.5	63.6173
14	AH1	10	4	B	4	50.2655
14	AH1	10	4	C	6	113.097
14	AH1	10	4	D	5	78.5398
14	AH1	10	5	A	7	153.938
14	AH1	10	5	B	5	78.5398
14	AH1	10	5	C	6	113.097
14	AH1	10	5	D	6.5	132.732
14	GMW83	10	1	A	4	50.2655
14	GMW83	10	1	B	1.5	7.06858
14	GMW83	10	1	C	3.5	38.4845
14	GMW83	10	1	D	6	113.097
14	GMW83	10	2	A	6	113.097
14	GMW83	10	2	B	6	113.097
14	GMW83	10	2	C	5.5	95.0332
14	GMW83	10	2	D	5	78.5398
14	GMW83	10	3	A	5.5	95.0332
14	GMW83	10	3	B	8.5	226.98
14	GMW83	10	3	C	7.5	176.715
14	GMW83	10	3	D	5	78.5398
14	GMW83	10	4	A	5	78.5398
14	GMW83	10	4	B	4.5	63.6173
14	GMW83	10	4	C	5	78.5398
14	GMW83	10	4	D	5	78.5398
14	GMW83	10	5	A	N/A	#VALUE!
14	GMW83	10	5	B	N/A	#VALUE!
14	GMW83	10	5	C	N/A	#VALUE!
14	GMW83	10	5	D	N/A	#VALUE!
14	NIC	10	1	A	0	0
14	NIC	10	1	B	0	0
14	NIC	10	1	C	0	0
14	NIC	10	1	D	0	0
14	NIC	10	2	A	0	0
14	NIC	10	2	B	0	0
14	NIC	10	2	C	0	0
14	NIC	10	2	D	0	0
14	NIC	10	3	A	0	0
14	NIC	10	3	B	0	0
14	NIC	10	3	C	0	0
14	NIC	10	3	D	0	0
14	NIC	10	4	A	0	0
14	NIC	10	4	B	0	0
14	NIC	10	4	C	0	0
14	NIC	10	4	D	0	0
14	NIC	10	5	A	0	0
14	NIC	10	5	B	0	0
14	NIC	10	5	C	0	0
14	NIC	10	5	D	0	0
14	C41	20	1	A	10	314.159
14	C41	20	1	B	8	201.062
14	C41	20	1	C	3	28.2743
14	C41	20	1	D	4	50.2655
14	C41	20	2	A	7.5	176.715
14	C41	20	2	B	9	254.469
14	C41	20	2	C	7	153.938
14	C41	20	2	D	7	153.938
14	C41	20	3	A	6	113.097
14	C41	20	3	B	3.5	38.4845
14	C41	20	3	C	2.5	19.635
14	C41	20	3	D	7	153.938
14	C41	20	4	A	3.5	38.4845
14	C41	20	4	B	4.5	63.6173
14	C41	20	4	C	7	153.938
14	C41	20	4	D	5	78.5398
14	C41	20	5	A	8	201.062
14	C41	20	5	B	3.5	38.4845
14	C41	20	5	C	3	28.2743
14	C41	20	5	D	4	50.2655
14	C49	20	1	A	9	254.469
14	C49	20	1	B	14	615.752
14	C49	20	1	C	9.5	283.529
14	C49	20	1	D	7.5	176.715
14	C49	20	2	A	8.5	226.98
14	C49	20	2	B	9	254.469
14	C49	20	2	C	9.5	283.529
14	C49	20	2	D	8.5	226.98
14	C49	20	3	A	11.5	415.476
14	C49	20	3	B	10	314.159
14	C49	20	3	C	9.5	283.529
14	C49	20	3	D	8.5	226.98
14	C49	20	4	A	12	452.389
14	C49	20	4	B	14	615.752
14	C49	20	4	C	9.5	283.529
14	C49	20	4	D	8.5	226.98
14	C49	20	5	A	8.5	226.98
14	C49	20	5	B	12.5	490.874
14	C49	20	5	C	13	530.929
14	C49	20	5	D	9	254.469
14	C52	20	1	A	4.5	63.6173
14	C52	20	1	B	3	28.2743
14	C52	20	1	C	2.5	19.635
14	C52	20	1	D	3.5	38.4845
14	C52	20	2	A	6.5	132.732
14	C52	20	2	B	5.5	95.0332
14	C52	20	2	C	3	28.2743
14	C52	20	2	D	4.5	63.6173
14	C52	20	3	A	8	201.062
14	C52	20	3	B	5.5	95.0332
14	C52	20	3	C	4.5	63.6173
14	C52	20	3	D	9	254.469
14	C52	20	4	A	12	452.389
14	C52	20	4	B	9.5	283.529
14	C52	20	4	C	6	113.097
14	C52	20	4	D	8	201.062
14	C52	20	5	A	9	254.469
14	C52	20	5	B	10	314.159
14	C52	20	5	C	9.5	283.529
14	C52	20	5	D	9	254.469
14	AH1	20	1	A	7.5	176.715
14	AH1	20	1	B	7.5	176.715
14	AH1	20	1	C	5.5	95.0332
14	AH1	20	1	D	6.5	132.732
14	AH1	20	2	A	12.5	490.874
14	AH1	20	2	B	15	706.858
14	AH1	20	2	C	14	615.752
14	AH1	20	2	D	11.5	415.476
14	AH1	20	3	A	8	201.062
14	AH1	20	3	B	6.5	132.732
14	AH1	20	3	C	8	201.062
14	AH1	20	3	D	8	201.062
14	AH1	20	4	A	12	452.389
14	AH1	20	4	B	6.5	132.732
14	AH1	20	4	C	6.5	132.732
14	AH1	20	4	D	11	380.133
14	AH1	20	5	A	5.5	95.0332
14	AH1	20	5	B	4	50.2655
14	AH1	20	5	C	4.5	63.6173
14	AH1	20	5	D	5.5	95.0332
14	GMW83	20	1	A	10	314.159
14	GMW83	20	1	B	10.5	346.361
14	GMW83	20	1	C	10.5	346.361
14	GMW83	20	1	D	9.5	283.529
14	GMW83	20	2	A	7.5	176.715
14	GMW83	20	2	B	11.5	415.476
14	GMW83	20	2	C	12	452.389
14	GMW83	20	2	D	8	201.062
14	GMW83	20	3	A	10	314.159
14	GMW83	20	3	B	8.5	226.98
14	GMW83	20	3	C	10.5	346.361
14	GMW83	20	3	D	12	452.389
14	GMW83	20	4	A	N/A	#VALUE!
14	GMW83	20	4	B	N/A	#VALUE!
14	GMW83	20	4	C	N/A	#VALUE!
14	GMW83	20	4	D	N/A	#VALUE!
14	GMW83	20	5	A	11	380.133
14	GMW83	20	5	B	9	254.469
14	GMW83	20	5	C	9.5	283.529
14	GMW83	20	5	D	11.5	415.476
14	NIC	20	1	A	0	0
14	NIC	20	1	B	0	0
14	NIC	20	1	C	0	0
14	NIC	20	1	D	0	0
14	NIC	20	2	A	0	0
14	NIC	20	2	B	0	0
14	NIC	20	2	C	0	0
14	NIC	20	2	D	0	0
14	NIC	20	3	A	0	0
14	NIC	20	3	B	0	0
14	NIC	20	3	C	0	0
14	NIC	20	3	D	0	0
14	NIC	20	4	A	0	0
14	NIC	20	4	B	0	0
14	NIC	20	4	C	0	0
14	NIC	20	4	D	0	0
14	NIC	20	5	A	0	0
14	NIC	20	5	B	0	0
14	NIC	20	5	C	0	0
14	NIC	20	5	D	0	0
14	C41	25	1	A	8.5	226.98
14	C41	25	1	B	9	254.469
14	C41	25	1	C	7	153.938
14	C41	25	1	D	6	113.097
14	C41	25	2	A	7.5	176.715
14	C41	25	2	B	7.5	176.715
14	C41	25	2	C	8	201.062
14	C41	25	2	D	8	201.062
14	C41	25	3	A	8	201.062
14	C41	25	3	B	7.5	176.715
14	C41	25	3	C	6.5	132.732
14	C41	25	3	D	9	254.469
14	C41	25	4	A	8	201.062
14	C41	25	4	B	9	254.469
14	C41	25	4	C	6.5	132.732
14	C41	25	4	D	7	153.938
14	C41	25	5	A	9	254.469
14	C41	25	5	B	10.5	346.361
14	C41	25	5	C	8.5	226.98
14	C41	25	5	D	10.5	346.361
14	C49	25	1	A	9.5	283.529
14	C49	25	1	B	10.5	346.361
14	C49	25	1	C	12	452.389
14	C49	25	1	D	12	452.389
14	C49	25	2	A	13.5	572.555
14	C49	25	2	B	11	380.133
14	C49	25	2	C	11.5	415.476
14	C49	25	2	D	14.5	660.52
14	C49	25	3	A	15	706.858
14	C49	25	3	B	12	452.389
14	C49	25	3	C	9.5	283.529
14	C49	25	3	D	13.5	572.555
14	C49	25	4	A	12.5	490.874
14	C49	25	4	B	8.5	226.98
14	C49	25	4	C	10	314.159
14	C49	25	4	D	16	804.248
14	C49	25	5	A	11	380.133
14	C49	25	5	B	12	452.389
14	C49	25	5	C	14	615.752
14	C49	25	5	D	10.5	346.361
14	C52	25	1	A	3	28.2743
14	C52	25	1	B	3.5	38.4845
14	C52	25	1	C	3	28.2743
14	C52	25	1	D	3.5	38.4845
14	C52	25	2	A	5	78.5398
14	C52	25	2	B	5	78.5398
14	C52	25	2	C	5.5	95.0332
14	C52	25	2	D	6	113.097
14	C52	25	3	A	6.5	132.732
14	C52	25	3	B	6	113.097
14	C52	25	3	C	6.5	132.732
14	C52	25	3	D	8	201.062
14	C52	25	4	A	7	153.938
14	C52	25	4	B	6	113.097
14	C52	25	4	C	7	153.938
14	C52	25	4	D	6.5	132.732
14	C52	25	5	A	8.5	226.98
14	C52	25	5	B	7	153.938
14	C52	25	5	C	7.5	176.715
14	C52	25	5	D	4	50.2655
14	AH1	25	1	A	12	452.389
14	AH1	25	1	B	15	706.858
14	AH1	25	1	C	16	804.248
14	AH1	25	1	D	11	380.133
14	AH1	25	2	A	12.5	490.874
14	AH1	25	2	B	10	314.159
14	AH1	25	2	C	8.5	226.98
14	AH1	25	2	D	10.5	346.361
14	AH1	25	3	A	8	201.062
14	AH1	25	3	B	9	254.469
14	AH1	25	3	C	9.5	283.529
14	AH1	25	3	D	6.5	132.732
14	AH1	25	4	A	7	153.938
14	AH1	25	4	B	5	78.5398
14	AH1	25	4	C	5.5	95.0332
14	AH1	25	4	D	8.5	226.98
14	AH1	25	5	A	14	615.752
14	AH1	25	5	B	17.5	962.113
14	AH1	25	5	C	16	804.248
14	AH1	25	5	D	16.5	855.299
14	GMW83	25	1	A	8.5	226.98
14	GMW83	25	1	B	13	530.929
14	GMW83	25	1	C	12.5	490.874
14	GMW83	25	1	D	9	254.469
14	GMW83	25	2	A	11.5	415.476
14	GMW83	25	2	B	10	314.159
14	GMW83	25	2	C	12	452.389
14	GMW83	25	2	D	13.5	572.555
14	GMW83	25	3	A	12.5	490.874
14	GMW83	25	3	B	11	380.133
14	GMW83	25	3	C	11.5	415.476
14	GMW83	25	3	D	12	452.389
14	GMW83	25	4	A	N/A	#VALUE!
14	GMW83	25	4	B	N/A	#VALUE!
14	GMW83	25	4	C	N/A	#VALUE!
14	GMW83	25	4	D	N/A	#VALUE!
14	GMW83	25	5	A	8.5	226.98
14	GMW83	25	5	B	8.8	243.285
14	GMW83	25	5	C	10	314.159
14	GMW83	25	5	D	11	380.133
14	NIC	25	1	A	0	0
14	NIC	25	1	B	0	0
14	NIC	25	1	C	0	0
14	NIC	25	1	D	0	0
14	NIC	25	2	A	0	0
14	NIC	25	2	B	0	0
14	NIC	25	2	C	0	0
14	NIC	25	2	D	0	0
14	NIC	25	3	A	0	0
14	NIC	25	3	B	0	0
14	NIC	25	3	C	0	0
14	NIC	25	3	D	0	0
14	NIC	25	4	A	0	0
14	NIC	25	4	B	0	0
14	NIC	25	4	C	0	0
14	NIC	25	4	D	0	0
14	NIC	25	5	A	0	0
14	NIC	25	5	B	0	0
14	NIC	25	5	C	0	0
14	NIC	25	5	D	0	0
14	C41	37	1	A	4	50.2655
14	C41	37	1	B	4	50.2655
14	C41	37	1	C	3	28.2743
14	C41	37	1	D	3.5	38.4845
14	C41	37	2	A	3	28.2743
14	C41	37	2	B	3	28.2743
14	C41	37	2	C	3.5	38.4845
14	C41	37	2	D	3.5	38.4845
14	C41	37	3	A	3.5	38.4845
14	C41	37	3	B	3.5	38.4845
14	C41	37	3	C	3.5	38.4845
14	C41	37	3	D	4.5	63.6173
14	C41	37	4	A	5	78.5398
14	C41	37	4	B	2.5	19.635
14	C41	37	4	C	2	12.5664
14	C41	37	4	D	3	28.2743
14	C41	37	5	A	3	28.2743
14	C41	37	5	B	2.5	19.635
14	C41	37	5	C	3.5	38.4845
14	C41	37	5	D	3.5	38.4845
14	C49	37	1	A	4	50.2655
14	C49	37	1	B	3.5	38.4845
14	C49	37	1	C	5	78.5398
14	C49	37	1	D	7	153.938
14	C49	37	2	A	7	153.938
14	C49	37	2	B	3.5	38.4845
14	C49	37	2	C	5	78.5398
14	C49	37	2	D	8.5	226.98
14	C49	37	3	A	9	254.469
14	C49	37	3	B	7	153.938
14	C49	37	3	C	3.5	38.4845
14	C49	37	3	D	4	50.2655
14	C49	37	4	A	4.5	63.6173
14	C49	37	4	B	3.5	38.4845
14	C49	37	4	C	5	78.5398
14	C49	37	4	D	9.5	283.529
14	C49	37	5	A	3	28.2743
14	C49	37	5	B	4.5	63.6173
14	C49	37	5	C	4.5	63.6173
14	C49	37	5	D	3	28.2743
14	C52	37	1	A	3	28.2743
14	C52	37	1	B	4	50.2655
14	C52	37	1	C	2.5	19.635
14	C52	37	1	D	3.5	38.4845
14	C52	37	2	A	4	50.2655
14	C52	37	2	B	2.5	19.635
14	C52	37	2	C	2.5	19.635
14	C52	37	2	D	4	50.2655
14	C52	37	3	A	3	28.2743
14	C52	37	3	B	2	12.5664
14	C52	37	3	C	2	12.5664
14	C52	37	3	D	3	28.2743
14	C52	37	4	A	5	78.5398
14	C52	37	4	B	3.5	38.4845
14	C52	37	4	C	4	50.2655
14	C52	37	4	D	3.5	38.4845
14	C52	37	5	A	4.5	63.6173
14	C52	37	5	B	2	12.5664
14	C52	37	5	C	2	12.5664
14	C52	37	5	D	4	50.2655
14	AH1	37	1	A	3.5	38.4845
14	AH1	37	1	B	4.5	63.6173
14	AH1	37	1	C	5.5	95.0332
14	AH1	37	1	D	4	50.2655
14	AH1	37	2	A	4.5	63.6173
14	AH1	37	2	B	3	28.2743
14	AH1	37	2	C	3.5	38.4845
14	AH1	37	2	D	4	50.2655
14	AH1	37	3	A	4	50.2655
14	AH1	37	3	B	3	28.2743
14	AH1	37	3	C	4	50.2655
14	AH1	37	3	D	6.5	132.732
14	AH1	37	4	A	6	113.097
14	AH1	37	4	B	5	78.5398
14	AH1	37	4	C	9	254.469
14	AH1	37	4	D	11	380.133
14	AH1	37	5	A	5.5	95.0332
14	AH1	37	5	B	3	28.2743
14	AH1	37	5	C	3	28.2743
14	AH1	37	5	D	4.5	63.6173
14	GMW83	37	1	A	N/A	#VALUE!
14	GMW83	37	1	B	N/A	#VALUE!
14	GMW83	37	1	C	N/A	#VALUE!
14	GMW83	37	1	D	N/A	#VALUE!
14	GMW83	37	2	A	7.5	176.715
14	GMW83	37	2	B	4	50.2655
14	GMW83	37	2	C	3.5	38.4845
14	GMW83	37	2	D	6	113.097
14	GMW83	37	3	A	N/A	#VALUE!
14	GMW83	37	3	B	N/A	#VALUE!
14	GMW83	37	3	C	N/A	#VALUE!
14	GMW83	37	3	D	N/A	#VALUE!
14	GMW83	37	4	A	5	78.5398
14	GMW83	37	4	B	3	28.2743
14	GMW83	37	4	C	5.5	95.0332
14	GMW83	37	4	D	5.5	95.0332
14	GMW83	37	5	A	5	78.5398
14	GMW83	37	5	B	4.5	63.6173
14	GMW83	37	5	C	9	254.469
14	GMW83	37	5	D	8	201.062
14	NIC	37	1	A	0	0
14	NIC	37	1	B	0	0
14	NIC	37	1	C	0	0
14	NIC	37	1	D	0	0
14	NIC	37	2	A	0	0
14	NIC	37	2	B	0	0
14	NIC	37	2	C	0	0
14	NIC	37	2	D	0	0
14	NIC	37	3	A	0	0
14	NIC	37	3	B	0	0
14	NIC	37	3	C	0	0
14	NIC	37	3	D	0	0
14	NIC	37	4	A	0	0
14	NIC	37	4	B	0	0
14	NIC	37	4	C	0	0
14	NIC	37	4	D	0	0
14	NIC	37	5	A	0	0
14	NIC	37	5	B	0	0
14	NIC	37	5	C	0	0
14	NIC	37	5	D	0	0
21	C41	4	1	A	5	78.5398
21	C41	4	1	B	3.5	38.4845
21	C41	4	1	C	4	50.2655
21	C41	4	1	D	5	78.5398
21	C41	4	2	A	3.5	38.4845
21	C41	4	2	B	3	28.2743
21	C41	4	2	C	2.5	19.635
21	C41	4	2	D	3	28.2743
21	C41	4	3	A	12	452.389
21	C41	4	3	B	12	452.389
21	C41	4	3	C	11	380.133
21	C41	4	3	D	12	452.389
21	C41	4	4	A	4.5	63.6173
21	C41	4	4	B	3.5	38.4845
21	C41	4	4	C	2.5	19.635
21	C41	4	4	D	4	50.2655
21	C41	4	5	A	2	12.5664
21	C41	4	5	B	3.5	38.4845
21	C41	4	5	C	3	28.2743
21	C41	4	5	D	2	12.5664
21	C49	4	1	A	5	78.5398
21	C49	4	1	B	4	50.2655
21	C49	4	1	C	6	113.097
21	C49	4	1	D	8	201.062
21	C49	4	2	A	7	153.938
21	C49	4	2	B	4.5	63.6173
21	C49	4	2	C	4.5	63.6173
21	C49	4	2	D	4.5	63.6173
21	C49	4	3	A	5.5	95.0332
21	C49	4	3	B	5	78.5398
21	C49	4	3	C	7	153.938
21	C49	4	3	D	6.5	132.732
21	C49	4	4	A	9	254.469
21	C49	4	4	B	8.5	226.98
21	C49	4	4	C	5.5	95.0332
21	C49	4	4	D	6	113.097
21	C49	4	5	A	5	78.5398
21	C49	4	5	B	3	28.2743
21	C49	4	5	C	4	50.2655
21	C49	4	5	D	6	113.097
21	C52	4	1	A	3	28.2743
21	C52	4	1	B	2.5	19.635
21	C52	4	1	C	2.5	19.635
21	C52	4	1	D	3.5	38.4845
21	C52	4	2	A	4	50.2655
21	C52	4	2	B	3	28.2743
21	C52	4	2	C	3	28.2743
21	C52	4	2	D	2.5	19.635
21	C52	4	3	A	4	50.2655
21	C52	4	3	B	1.5	7.06858
21	C52	4	3	C	2.5	19.635
21	C52	4	3	D	5	78.5398
21	C52	4	4	A	4	50.2655
21	C52	4	4	B	3	28.2743
21	C52	4	4	C	2.5	19.635
21	C52	4	4	D	3	28.2743
21	C52	4	5	A	2.5	19.635
21	C52	4	5	B	1.5	7.06858
21	C52	4	5	C	2	12.5664
21	C52	4	5	D	3	28.2743
21	AH1	4	1	A	4.5	63.6173
21	AH1	4	1	B	2	12.5664
21	AH1	4	1	C	3.5	38.4845
21	AH1	4	1	D	5	78.5398
21	AH1	4	2	A	4.5	63.6173
21	AH1	4	2	B	3.5	38.4845
21	AH1	4	2	C	3	28.2743
21	AH1	4	2	D	4.5	63.6173
21	AH1	4	3	A	5.5	95.0332
21	AH1	4	3	B	9	254.469
21	AH1	4	3	C	11.5	415.476
21	AH1	4	3	D	8	201.062
21	AH1	4	4	A	7.5	176.715
21	AH1	4	4	B	4	50.2655
21	AH1	4	4	C	6	113.097
21	AH1	4	4	D	9	254.469
21	AH1	4	5	A	6	113.097
21	AH1	4	5	B	8.5	226.98
21	AH1	4	5	C	9	254.469
21	AH1	4	5	D	6.5	132.732
21	GMW83	4	1	A	2.5	19.635
21	GMW83	4	1	B	5	78.5398
21	GMW83	4	1	C	7	153.938
21	GMW83	4	1	D	5.5	95.0332
21	GMW83	4	2	A	6	113.097
21	GMW83	4	2	B	3	28.2743
21	GMW83	4	2	C	5	78.5398
21	GMW83	4	2	D	6.5	132.732
21	GMW83	4	3	A	5.5	95.0332
21	GMW83	4	3	B	4.5	63.6173
21	GMW83	4	3	C	5	78.5398
21	GMW83	4	3	D	6.5	132.732
21	GMW83	4	4	A	5.5	95.0332
21	GMW83	4	4	B	5	78.5398
21	GMW83	4	4	C	6	113.097
21	GMW83	4	4	D	6	113.097
21	GMW83	4	5	A	5	78.5398
21	GMW83	4	5	B	4	50.2655
21	GMW83	4	5	C	5.5	95.0332
21	GMW83	4	5	D	6	113.097
21	NIC	4	1	A	0	0
21	NIC	4	1	B	0	0
21	NIC	4	1	C	0	0
21	NIC	4	1	D	0	0
21	NIC	4	2	A	0	0
21	NIC	4	2	B	0	0
21	NIC	4	2	C	0	0
21	NIC	4	2	D	0	0
21	NIC	4	3	A	0	0
21	NIC	4	3	B	0	0
21	NIC	4	3	C	0	0
21	NIC	4	3	D	0	0
21	NIC	4	4	A	0	0
21	NIC	4	4	B	0	0
21	NIC	4	4	C	0	0
21	NIC	4	4	D	0	0
21	NIC	4	5	A	0	0
21	NIC	4	5	B	0	0
21	NIC	4	5	C	0	0
21	NIC	4	5	D	0	0
21	C41	10	1	A	5.5	95.0332
21	C41	10	1	B	4	50.2655
21	C41	10	1	C	4.5	63.6173
21	C41	10	1	D	4.5	63.6173
21	C41	10	2	A	6.5	132.732
21	C41	10	2	B	7.5	176.715
21	C41	10	2	C	6.5	132.732
21	C41	10	2	D	6.5	132.732
21	C41	10	3	A	5	78.5398
21	C41	10	3	B	5	78.5398
21	C41	10	3	C	5.5	95.0332
21	C41	10	3	D	4.5	63.6173
21	C41	10	4	A	5.5	95.0332
21	C41	10	4	B	4.5	63.6173
21	C41	10	4	C	2.5	19.635
21	C41	10	4	D	3	28.2743
21	C41	10	5	A	4	50.2655
21	C41	10	5	B	4.5	63.6173
21	C41	10	5	C	8.5	226.98
21	C41	10	5	D	5.5	95.0332
21	C49	10	1	A	11	380.133
21	C49	10	1	B	9	254.469
21	C49	10	1	C	5	78.5398
21	C49	10	1	D	6	113.097
21	C49	10	2	A	9	254.469
21	C49	10	2	B	7.5	176.715
21	C49	10	2	C	8.5	226.98
21	C49	10	2	D	12.5	490.874
21	C49	10	3	A	8.5	226.98
21	C49	10	3	B	10	314.159
21	C49	10	3	C	8	201.062
21	C49	10	3	D	6.5	132.732
21	C49	10	4	A	10	314.159
21	C49	10	4	B	8	201.062
21	C49	10	4	C	9.5	283.529
21	C49	10	4	D	11.5	415.476
21	C49	10	5	A	7.5	176.715
21	C49	10	5	B	8	201.062
21	C49	10	5	C	8	201.062
21	C49	10	5	D	11	380.133
21	C52	10	1	A	3.5	38.4845
21	C52	10	1	B	3	28.2743
21	C52	10	1	C	3.5	38.4845
21	C52	10	1	D	4.5	63.6173
21	C52	10	2	A	4	50.2655
21	C52	10	2	B	7.5	176.715
21	C52	10	2	C	10.5	346.361
21	C52	10	2	D	4	50.2655
21	C52	10	3	A	4	50.2655
21	C52	10	3	B	3	28.2743
21	C52	10	3	C	3.5	38.4845
21	C52	10	3	D	4	50.2655
21	C52	10	4	A	3	28.2743
21	C52	10	4	B	3.5	38.4845
21	C52	10	4	C	4.5	63.6173
21	C52	10	4	D	3	28.2743
21	C52	10	5	A	2.5	19.635
21	C52	10	5	B	3.5	38.4845
21	C52	10	5	C	5.5	95.0332
21	C52	10	5	D	7.5	176.715
21	AH1	10	1	A	5	78.5398
21	AH1	10	1	B	7	153.938
21	AH1	10	1	C	5.5	95.0332
21	AH1	10	1	D	4	50.2655
21	AH1	10	2	A	4	50.2655
21	AH1	10	2	B	4	50.2655
21	AH1	10	2	C	7.5	176.715
21	AH1	10	2	D	2.5	19.635
21	AH1	10	3	A	7	153.938
21	AH1	10	3	B	6.5	132.732
21	AH1	10	3	C	6.5	132.732
21	AH1	10	3	D	5	78.5398
21	AH1	10	4	A	5.5	95.0332
21	AH1	10	4	B	6	113.097
21	AH1	10	4	C	8.5	226.98
21	AH1	10	4	D	9	254.469
21	AH1	10	5	A	8.5	226.98
21	AH1	10	5	B	9	254.469
21	AH1	10	5	C	9	254.469
[truncated: 1,001 more rows]
